# Supplementary material for: Extracellular Vesicles Derived from Acidified Metastatic Melanoma Cells Stimulate Growth, Migration, and Stemness of Normal Keratinocytes
Source: Biomedicines. 2022 Mar 12;10(3):660. doi: 10.3390/biomedicines10030660 (PMC8945455; doi:10.3390/biomedicines10030660)
Supplement: Supplementary file 1 [file biomedicines-10-00660-s001.zip]

Archive with 1 entries (1 files):
- biomedicines-1514884-supplementary.pdf
